# Supplementary material for: Preparation and Evaluation of Undaria pinnatifida Nanocellulose in Fabricating Pickering Emulsions for Protection of Astaxanthin
Source: Foods. 2022 Mar 18;11(6):876. doi: 10.3390/foods11060876 (PMC8956011; doi:10.3390/foods11060876)
Supplement: Supplementary file 1 [file foods-11-00876-s001.zip]

Archive with 1 entries (1 files):
- foods-1611405-supplementary.pdf
